# Supplementary material for: Targeted multiplex proteomics for molecular prescreening and biomarker discovery in metastatic colorectal cancer
Source: Sci Rep. 2019 Sep 19;9:13568. doi: 10.1038/s41598-019-49867-7 (PMC6753065; doi:10.1038/s41598-019-49867-7)
Supplement: Supplementary file 2 — Supplementary Table 1 [file 41598_2019_49867_MOESM2_ESM.xlsx]

## Sheet: bbdd
id	prim_met	gender	age_at_crc_diagnosis (years)	synchronic_metachronic	tumor_site	number_metastatic_sites_at_diagnosis	site_metastasis	time_from_dx_to_first_relapse (months)	curative_met_resection	first_line_chemo_code	time_to_progression_first_line_chemo (months)	second_line_chemo_code	time_to_progression_second_line_chemo (months)	os_status	os_time (months)	MET_(IHC)_HS	MET_(IHC)_2_3	MET_(FISH)_Gene	RAS_MUT	EGFR	Her2	Her3	cMet	IGF1R	PTEN	KRAS	E-CAD	KRT5	KRT7	Vimentin	MSLN	CHGA	P63	TTF1	PDL1	MCL1	P16	SPARC	RRM1	hENT1	TOPO1	TOPO2A	ERCC1	MGMT	XRCC1	MRP1	MDR1	TUBB3	DHFR
3	met	female	28.6795	yes	NA	1	peritoneal	0	yes	NA	NA	NA	NA	1	51.1667	160	70	2.13	KRAS_G12D	214.4	536.2	0	403.4	0	0	1209.5	1943.3	2803.3	17333.3	31833.3	0	0	0	0	0	0	0	631.7	0	180.8	1058.2	0	0	309.3	606.7	0	223.7	1055	0
6	met	male	46.1534	no	NA	0	NA	10.4	NA	irino_egfr	2.23333	irino	18.5	0	59.9667	60	20	2.26	WT	184.4	392.4	0	324.5	0	0	0	3973.3	4615	865	34733.3	0	0	0	0	0	218	0	786.7	685	190.3	2005.8	901.7	104.9	1083.3	1186.7	0	0	671.7	361.1
7	prim	male	69.5671	no	right	0	NA	8.1	no	irino	17.2	irino	3.73333	1	45.4333	110	10	2.38	KRAS_G12D	145.1	331.8	398.5	438.2	0	0	1050.7	2206.7	1550	0	31550	0	0	0	0	0	0	0	751.7	0	0	988	0	0	396.2	413.2	0	0	1805	0
8	met	male	47.8849	yes	left	1	liver	0	yes	irino	5.8	irino_egfr	0.9	1	27.0667	0	0	3.85	WT	0	330.6	0	0	0	227.9	717.7	4873.3	7016.7	1678.3	37950	424.5	116667	0	0	0	0	605	746.7	0	222.2	861.7	0	0	533.8	474.8	0	1349.5	2896.7	0
9	met	female	61.1397	yes	left	1	liver	5.16667	no	oxali	4.06667	irino	4.06667	1	11.4667	150	40	2.43	WT	176	419.3	0	398.2	0	0	1132	4173.3	1028.3	168.3	23383.3	596.7	0	0	0	0	0	408.7	768.3	548.3	0	1761.3	0	0	0	503.7	0	0	8100	0
11	prim	female	68.2274	yes	left	2	node_peritoneal	1.6	no	irino	11.7	oxali_egfr	5.86667	1	49.6333	220	100	1.9	KRAS_G12D	277.9	375.2	247.5	582.5	0	0	1010.8	2355.5	453.8	0	16506.7	0	0	0	0	0	184.6	0	0	481.1	184.8	1534.5	977.3	0	NR	450.4	0	235.4	540.4	319.1
13	prim	male	61.9863	no	left	0	NA	6.13333	yes	irino	7.93333	oxali	7.6	1	29.5333	100	30	2.85	KRAS_G12D	164.5	586.3	0	387.5	0	0	1191.7	1855	981.7	0	44666.7	633.3	0	0	0	0	0	0	1080	0	0	522.7	373.8	78	695	638.3	0	0	1188.3	0
16	prim	male	69.5041	no	left	0	NA	15.6667	NA	irino	15.3	oxali	10	1	59.9	120	50	1.98	KRAS_G12R	298.1	405.6	0	456.1	0	0	1432.5	4771.7	1408.3	1751.7	33416.7	507.5	0	0	0	0	146.2	0	650	0	239.2	1020.5	354.2	0	1070	482.8	0	0	1231.7	0
17	prim	female	58.8027	no	left	0	NA	23.8667	no	irino	12.2	oxali	13.2	1	64	170	70	3.03	KRAS_G12V	367.4	483.9	323.5	475.6	0	0	1608.7	4641.7	2480	0	45766.7	1300	0	0	0	0	0	0	958.3	359.5	162.3	987.7	536.7	0	605	401.2	0	312.8	4706.7	0
18	prim	male	63.7589	yes	left	1	NA	0.466667	yes	oxali	7.56667	irino	3.1	1	54.9667	180	70	3.93	KRAS_G12S	106.2	207.9	0	286.6	0	0	0	3036.7	1150	0	3480	0	0	0	0	0	0	0	0	0	0	297.1	255.2	0	0	326.5	0	175.4	0	0
20	met	male	60.6164	yes	left	1	liver	20.3	yes	irino_egfr	7.16667	oxali	5.4	1	61.8	80	25	3.2	KRAS_G13D	262.2	389.9	263.3	757	0	0	1229	4598.3	913.3	3271.7	33783.3	0	0	0	0	0	114.5	0	853.3	404.7	249	1545.3	811.7	0	460.3	650	0	0	688.3	0
27	met	male	59.4904	yes	rectum	2	liver_lung	0	yes	oxali	4.63333	irino	2.4	1	23.6667	125	35	1.9	KRAS_G12V	227.6	449.6	0	753.8	0	0	1126	3335	3350	2020	23300	861.7	0	0	0	0	0	0	1050	439.3	0	1161.3	384.5	0	297.2	761.7	0	0	1808.3	0
29	prim	male	68.3041	no	left	0	NA	11.1333	no	oxali	9.2	irino_egfr	18.7333	0	48.4	0	0	3.45	WT	448.1	435.1	266.7	511.2	0	0	899.2	4746.7	1776.7	0	19616.7	583.3	0	0	0	0	0	0	0	431.7	281.2	2110.8	741.7	0	392.5	295.7	0	410	1623.3	0
30	met	male	72.4603	no	left	0	NA	21.2667	yes	irino	NA	irino	6.1	0	72.1	140	50	NE	KRAS_G12V	228.1	489	0	331.2	0	0	0	2478.3	985	0	35050	0	0	0	0	0	0	0	661.7	728.3	173.3	728.2	396.7	0	438.3	621.7	0	0	1121.7	341.3
31	met	male	63.5836	yes	left	1	liver	0	yes	irino	2.93333	irino_egfr	2.5	0	35.9333	200	100	4.28	WT	0	0	0	0	0	281.1	884.5	2846.7	2595	0	18616.7	0	0	0	0	0	138.5	0	341.2	0	0	684	328.3	86.2	421.5	656.7	0	0	0	0
32	met	male	52.2137	no	left	0	NA	22.7667	no	irino_egfr	4.16667	NA	2.26667	1	35.3	150	50	3.4	WT	218.7	363.1	337.7	0	0	0	1434	2405.8	708.5	772.3	11733.3	669.3	1719.5	0	0	0	0	0	0	405.9	129.1	716.8	809.5	0	899.7	799.3	445.2	0	432.5	286.6
34	met	female	62.337	yes	rectum	1	liver	0	yes	oxali	11.9	oxali_egfr	6.36667	1	64.0667	45	15	2.26	WT	145.2	1215.3	0	494	0	0	1013	3743.3	2871.7	539.3	38133.3	0	0	0	0	0	113.3	0	876.7	635	215.3	1544	2680	130.4	0	756.7	0	0	2530	555.5
35	met	male	59.2082	yes	NA	1	liver	0	NA	oxali_egfr	10.9	irino	9.43333	1	43.1333	10	0	NE	WT	130.2	347.7	0	268	0	0	931.8	2123.3	671.7	2693.3	30716.7	0	0	0	0	0	134.5	0	573.3	481	0	989	743.3	0	207.3	626.7	0	0	765	0
37	prim	female	70.0849	yes	right	1	peritoneal	0	no	oxali	11.5667	irino	2.53333	0	33.6	90	25	2.16	KRAS_G12D	232.2	447	348.7	493.1	0	0	1311.7	4763.3	1380	8150	20650	505	0	0	0	0	109.5	0	0	0	0	740.2	361	0	417.5	560	0	0	766.7	294.3
38	met	female	50.3589	no	right	0	NA	35.8667	yes	irino	12.4	irino	21.3333	0	100.333	170	60	1.91	KRAS_G12V	460.5	442.6	245.7	454.2	0	0	1528.7	6033.3	800	381.3	32000	0	0	0	0	0	154.2	0	583.3	480	223.2	1045.3	610	0	455.7	643.3	0	291.4	820	0
40	met	female	47.7836	no	NA	2	lung_node	9.6	no	NA	NA	NA	NA	0	56.8333	NE	NE	4.06	WT	186.5	512.7	0	441.9	0	0	1034	5883.3	1495	1790	40666.7	0	0	0	0	0	0	0	0	442.7	237.3	2858.5	806.7	118.1	971.7	916.7	0	710.5	1348.3	243.8
41	met	male	68.9753	no	rectum	0	NA	17.8667	no	irino	7.43333	NA	3.43333	0	38.2	5	0	2.35	MUT	209.7	372.6	0	263.1	0	214.1	1230.5	3616.2	7550	0	41200	1054	0	0	0	0	0	642	0	0	259.4	894.8	0	0	NR	372.9	0	766.3	3676.7	0
42	prim	male	53.8986	yes	left	1	lung	0	no	oxali	18.6333	irino	13.9667	1	93.0667	50	20	2.03	WT	206.6	299.2	0	463.2	0	222.7	574.2	6358.3	1153	0	32121.7	0	0	0	0	0	0	0	940.2	362.1	135.4	1208.5	790.2	0	NR	784.3	0	0	1902.3	0
43	met	male	54.189	no	left	0	NA	12.4667	yes	irino	5.6	irino_egfr	5.13333	1	33.6667	5	0	2.01	WT	243.6	280.3	240	403.4	0	258.8	1215	6416.7	2970.8	1134.7	27166.7	0	0	0	0	0	0	0	838.3	472	208.3	1897	1039.3	0	NR	679	0	0	1153.7	376.2
46	met	female	68.0466	yes	left	1	NA	0	yes	oxali_egfr	4	irino_egfr	9.8	0	40.6333	60	20	3.83	WT	201.3	351.5	207.9	372.6	0	0	770.5	7003.3	686	2458	30875	0	0	0	0	0	0	0	752.5	407.7	212.7	1584.8	793	0	NR	938.5	0	0	697.3	262.7
48	prim	male	52.6219	no	rectum	0	NA	52.7667	no	irino_egfr	6.06667	irino_egfr	11	1	88.3667	15	5	1.91	WT	124.3	973.2	176.2	0	0	212.8	633.8	2389.3	2879.7	0	35541.7	0	0	0	0	0	0	0	0	446.8	267	879.7	1503.2	0	NR	683	0	0	824.3	0
49	prim	male	58.2164	no	rectum	0	NA	13.1667	no	irino_egfr	8.06667	NA	1.13333	1	25.8	140	50	2.28	WT	222.2	323.9	0	286.9	0	241.6	677	5606.7	2398.7	0	41383.3	0	0	0	0	0	0	0	0	688.2	420.2	1891.3	2144.8	129.1	NR	1320.7	0	0	591.7	297.6
50	prim	male	57.8904	yes	left	2	node_peritoneal	0	no	oxali	17.4	irino	7.8	1	35.1333	10	0	1.93	WT	195.6	337.6	0	0	0	257.6	642.5	3307.3	1657	6748.3	63966.7	0	0	0	0	0	0	0	1033.3	341.9	148.4	1323	807.3	0	NR	771.8	0	0	813.7	298.3
51	met	male	40.2411	yes	left	1	node	0	yes	oxali_egfr	NA	irino	NA	1	58.1	NE	NE	1.98	WT	156.8	328.9	168.8	347.4	0	168.5	1017.3	5530	508.7	564.7	16535	0	0	0	561	0	0	0	0	572.2	182	3240.3	736	74.4	NR	958.3	0	727.8	1915.2	402.8
52	prim	male	52.9836	yes	right	1	liver	0	yes	irino	NA	irino	17.3667	1	86.0667	30	0	1.93	KRAS_G12D	209.3	496.1	266.2	402.6	0	224.6	1070.7	7043.3	1424	0	48120	0	0	0	0	0	0	0	1130.5	433.4	202.7	1402.2	490.7	0	NR	816	0	512.7	5791.7	0
53	met	female	53.5644	yes	left	1	liver	0	yes	oxali_egfr	25.4667	irino_egfr	7.5	1	64.7	40	15	2.83	NRAS_Q61H	193.1	333.9	0	318.7	0	223	745.5	5129.8	945.2	6115	65050	0	1713.2	0	0	0	0	0	803.5	436.4	230.1	1131.2	522.5	0	NR	726.3	0	0	1869.8	0
54	met	male	54.4548	yes	left	1	liver	0	yes	oxali	20.0333	irino	9.3	1	42.9333	50	20	2.06	KRAS_G12V	376.4	391.9	0	348.7	0	0	913.2	6091.7	1032.8	0	24881.7	0	0	0	0	0	0	0	796.7	743.8	290.1	1201.2	586.7	0	NR	680.7	0	321.9	888	365.8
55	prim	male	54.989	yes	left	1	lung	0	no	oxali	6.13333	oxali	13.7	1	50.4667	0	0	1.93	KRAS_G12V	236.3	343.5	0	317.4	0	240.9	1061.5	3682.3	2971.5	0	24761.7	459.8	0	0	0	0	0	0	990.3	359.3	157.2	1033	0	95.3	NR	643.3	0	0	1586.8	0
56	met	male	51.9589	yes	left	1	liver	0	yes	irino	2.56667	NA	NA	0	30	NE	NE	1.9	KRAS_G12V	270.1	260.5	252.3	368	0	0	637.3	3882.8	1615.5	0	32771.7	0	0	0	0	0	0	0	641	614.5	172.7	1011	680	0	NR	623.2	0	434.9	632.7	265.6
57	met	female	50.1425	yes	left	2	local_bone	0	yes	oxali	44.8333	irino_egfr	13.7667	1	44.3333	160	60	2.31	WT	186.6	360	224.3	392.1	0	226.7	928.5	8706.7	676.2	0	37653.3	0	0	0	0	0	0	0	1231.2	527.5	222.8	1470.8	729.5	96.2	NR	818.7	0	0	1171.5	308.1
64	prim	female	45.2247	yes	left	2	liver_node	0	yes	oxali_egfr	12.8333	irino	14.2333	1	66.1	150	60	1.85	WT	7635	0	0	351.2	0	107.9	584.7	2505.7	106933	0	17020	0	0	0	0	0	0	0	729.3	349.9	211	2163.2	0	0	NR	501.5	0	422.5	2479.2	0
66	prim	male	69.0603	no	right	0	NA	11.1667	no	irino_egfr	33.5	egfr	6.53333	0	62.1667	60	20	1.86	WT	168.4	2345.8	206	607.5	0	230	622.8	5636.7	1898.3	0	23606.7	0	0	0	0	0	0	0	0	341.2	175.7	1856.8	7465	97.6	NR	503	0	0	871.3	317.8
67	prim	female	73.0329	yes	NA	2	liver_peritoneal	0	yes	oxali	2.03333	irino_egfr	3.06667	1	19.4	10	0	2.03	WT	146.1	351.3	190.9	262.3	0	188	916	3773.2	494	4463.2	33086.7	417	1883.5	0	0	0	194.7	0	725.5	755.5	216.5	1255.3	671.7	0	NR	516.8	0	0	808.5	271.8
70	prim	male	47.1918	no	left	1	NA	11.7	no	NA	7.06667	NA	1.86667	0	28.9	120	40	2.1	KRAS_A146T	224.4	332.5	301.2	342.2	0	121	1669	4695.7	611.5	0	22516.7	0	0	0	0	0	181.8	0	673.3	0	196.4	953.3	464.3	0	NR	1019	0	0	979.5	0
71	prim	male	65.5671	yes	left	1	liver	0	yes	oxali	10.7	irino	11.7	0	25.1	70	30	5.48	KRAS_G12D	317.6	236.7	0	282.6	0	200	1327	4367.5	1783.2	0	35206.7	0	0	0	0	0	193	0	891.3	585.3	253.3	1118.7	791.5	0	NR	667.8	0	0	4188.3	194
72	prim	male	39.3151	yes	left	1	lung	3.13333	no	oxali_egfr	5.4	irino	1.86667	1	24.7333	10	0	2.41	KRAS_G13C	509.4	424.6	519.7	340.5	0	227.6	1611.3	5440	1114.3	0	59483.3	1422	0	0	0	0	355.4	0	936.8	0	408	1063.3	441.4	0	NR	721.7	0	0	1471.5	281.8
73	prim	female	59.3753	yes	left	1	liver	0	yes	irino_egfr	7.03333	irino	6.03333	1	70.3	135	35	3.9	WT	181.3	435.5	199	396.5	0	219.1	839.3	4094.3	469.2	0	52216.7	470.5	0	0	0	0	0	0	1101.3	408.9	323.1	1295.5	681.8	0	NR	872.7	0	0	1440	209.7
74	met	female	38.3068	no	left	0	NA	42.6667	yes	oxali	9.3	irino	NA	1	123.133	110	20	2.58	WT	199.6	0	0	310.7	0	171.3	754	5580	379.4	0	39703.3	0	1399	0	0	0	0	0	914.2	309.2	312.9	1032.3	410.2	0	NR	429.1	0	0	297	0
76	prim	male	52.2	yes	right	1	liver	0	no	irino	9.5	irino_egfr	8.83333	1	37.5	0	0	2.05	WT	197	378	0	335	0	145.2	914.8	4898.5	373.9	0	3554.5	348.9	0	0	0	0	0	0	961.5	533.3	223.4	1584.8	763.5	0	NR	480	0	0	1029.3	0
78	prim	female	61.5233	no	right	0	NA	21.6	no	oxali_egfr	8.6	irino	10.5333	1	60.4667	10	0	2.05	WT	188.3	517.3	350	221.6	0	170.3	1055.3	6878.3	880.7	0	45516.7	0	0	0	0	0	0	0	900.7	342.1	0	818	457.5	0	NR	801.3	0	0	412.9	279.3
79	met	male	57.8329	yes	left	1	liver	0	yes	irino_egfr	6.06667	irino	6.06667	0	49.4333	0	0	NE	WT	196.9	0	197.5	246.1	0	0	850.8	4179	344.6	487.6	28993.3	0	0	0	0	0	0	0	513.8	0	0	1191.8	465.5	0	NR	518.5	0	0	420.3	0
84	prim	male	62.6877	yes	left	2	liver_lung	0	no	oxali	5.03333	irino_egfr	7.23333	1	35.7	0	0	1.91	WT	325.7	238	0	217	0	146.9	620.5	5353.3	440.9	0	27346.7	0	0	0	0	0	0	0	933.7	342.1	423.8	1143.5	501.9	0	NR	704.2	0	0	1109.7	0
85	prim	male	57.4219	no	left	0	NA	19.3333	NA	irino_egfr	10.1333	irino_egfr	7.53333	1	46.1333	70	20	2.06	WT	203.3	296.2	0	344.1	0	199.1	487	6461.7	498.7	0	34620	0	0	0	0	0	216.6	0	1174.7	664.2	283.8	1344.7	2315.7	0	NR	1935.7	0	0	2188.5	308.5
86	met	female	33.0219	yes	rectum	2	liver_lung	1	yes	oxali_egfr	13.9333	irino	6.03333	1	45.2667	180	60	2.43	WT	206	14530	0	653.7	0	174.9	1003.5	3229.3	854.7	894.2	21690	0	0	0	0	0	0	0	928	762	236.5	2713.3	2325.8	0	NR	643.8	0	396.1	2486.7	420.9
87	prim	female	59.1616	yes	rectum	1	liver	0	no	oxali	6.13333	irino_egfr	15.5	1	50.0667	0	0	2.03	WT	4142.8	593.5	0	0	0	0	688.3	2698.3	229167	480.4	21350	0	0	533.7	0	0	221.7	377.5	0	597.2	248.4	1180.7	391.5	95.3	NR	564.2	0	0	5620	0
[truncated: 10 more columns]
